# Supplementary material for: High Throughput Sequencing Identifies MicroRNAs Mediating α-Synuclein Toxicity by Targeting Neuroactive-Ligand Receptor Interaction Pathway in Early Stage of Drosophila Parkinson's Disease Model
Source: PLoS One. 2015 Sep 11;10(9):e0137432. doi: 10.1371/journal.pone.0137432 (PMC4567341; doi:10.1371/journal.pone.0137432)
Supplement: S6 Table — (XLS) [file pone.0137432.s011.xls]

## Sheet: novel_miRNAs_predicted_by_miRDe
##novel miRNAs were predicted with miRDeep2.(http://www.mdc-berlin.de/en/research/research_teams/systems_biology_of_gene_regulatory_elements/projects/miRDeep/)
##For novel miRNA prediction, we pooled all sequence data from all 3'Adapter trimmed files
all adapter trimmed sequence which Length<17bp and mismatch>1 were exclued from prediction pipeline.
##provisional id	novel miRNA ID
##precursor coordinate	novel miRNA's precursor Genome Locus(DM3)
##miRDeep2 score	miRDeep2's novel miRNA score,The higher the socre,the more reliable the novel miRNA
##estimated probability that the miRNA candidate is positive	estimated probability that the miRNA candidate is a true positive call
##rfam alert	novel miRNA maybe in Rfam database
##total read count	total read count of the predicted novel miRNA
##mature read count	read count of novel miRNA mature form
##loop read count	novel miRNA loop read count
##star read count	read count of novel miRNA star form
##significant randfold p-value	the significance of a novel miRNA precursor structure predicted with software randfold
##consensus mature sequence	novel miRNA mature sequence
##consensus star sequence	novel miRNA star sequence
##consensus precursor sequence	novel miRNA precursor sequence
provisional id	precursor coordinate	miRDeep2 score	estimated probability that the miRNA candidate is a true positive	rfam alert	total read count	mature read count	loop read count	star read count	significant randfold p-value	consensus mature sequence	consensus star sequence	consensus precursor sequence
chrUextra_22967	chrUextra:18711055..18711089:+	74848.2	60 +/- 18%	rRNA	146820	146778	0	42	no	cgcguguuguuggccuc	gaccgcuugggaacacc	gaccgcuugggaacacccgcguguuguuggccuc
chr2R_5478	chr2R:4983744..4983784:+	611.4	60 +/- 18%	-	1221	1220	0	1	yes	uuucgugaugaaugaccc	uaucaucaucuuucgacugaaa	uuucgugaugaaugacccuaucaucaucuuucgacugaaa
chr3R_15509	chr3R:66026..66093:+	153.3	60 +/- 18%	-	299	297	1	1	yes	acugucaucugagcucugg	gcagcuugggugacgauggagc	gcagcuugggugacgauggagcuccacugcuggagucgcgccuuuuccacugucaucugagcucugg
chr2R_10148	chr2R:19495962..19496014:-	119.2	60 +/- 18%	-	242	229	0	13	no	ccgccgugaccguggccgccu	uuuggcugcgucuccggugcc	uuuggcugcgucuccggugcccaucugaaucccgccgugaccguggccgccu
chr3L_14505	chr3L:16347010..16347094:-	87.4	60 +/- 18%	-	174	84	89	1	no	aagauggauguggcgaac	gguaacaucgauauugugguc	aagauggauguggcgaacaagaaggguguggaagccaccuaugaggagauagccaagaccuucgguaacaucgauauugugguc
chrX_26716	chrX:14798538..14798622:-	84.2	60 +/- 18%	-	174	167	2	5	no	aaaauguugggcggcacgaa	cucgaaaccgaacggacg	cucgaaaccgaacggacgugcgugcauggcgaugaagggcgaaaguugccacuggccgaggggcaaaauguugggcggcacgaa
chrX_24303	chrX:10823006..10823045:+	72.1	60 +/- 18%	-	143	142	0	1	no	ccggugaugcgacaggcc	cuggacgcagugauggcc	cuggacgcagugauggccacgccggugaugcgacaggcc
chr3L_13119	chr3L:1667512..1667558:-	39.9	60 +/- 18%	-	86	85	0	1	no	augaagaagaucgaggac	cccuggucuuccucacacacc	augaagaagaucgaggacaacaacacccuggucuuccucacacacc
chr3L_14484	chr3L:16119465..16119548:-	21.8	60 +/- 18%	-	50	47	2	1	no	auuguggugcgccucaguggaac	gucgacaagucgguggcc	gucgacaagucgguggccacgaaacagggucugcgcauuguguucgaggauggcagccgcauuguggugcgccucaguggaac
chr2R_9660	chr2R:14721474..14721541:-	19.9	60 +/- 18%	-	52	12	1	39	no	uggcccagaucaucggaaau	auuuucguggauguuggccu	uggcccagaucaucggaaauacaucuuuccugagcgcucuuccaaucauuuucguggauguuggccu
chr2L_3415	chr2L:6722967..6723027:-	15	60 +/- 18%	-	27	16	0	11	yes	uacaccuacacacgcacacgcg	ugugugggugugcaggugu	uacaccuacacacgcacacgcgugggcaggccaauuacaugugugugggugugcaggugu
chr3L_11500	chr3L:9084159..9084242:+	11.9	60 +/- 18%	-	30	22	5	3	no	acagcggggucgucacccuuggc	auugguguggagcugugg	acagcggggucgucacccuuggcaagcuaccaucagaacccgcggacguggugguaucuccagucauugguguggagcugugg
chr3R_18632	chr3R:910151..910206:-	10.5	60 +/- 18%	-	18	16	0	2	yes	ucaguucggcggccacggcg	cgccgcugccgccggccagacc	cgccgcugccgccggccagaccucguuugugccguucaguucggcggccacggcg
chrUextra_23030	chrUextra:24735737..24735798:+	3.4	10 +/- 15%	-	23	23	0	0	yes	uaacauucgucuuggauacguu	cauauucuaggcgaaugcuaga	uaacauucgucuuggauacguuuuuuuuuaacgagaucacauauucuaggcgaaugcuaga
chrU_22588	chrU:9958650..9958711:+	3.4	10 +/- 15%	-	23	23	0	0	yes	uaacauucgucuuggauacguu	cauauucuaggcgaaugcuaga	uaacauucgucuuggauacguuuuuuuuuaacgagaucacauauucuaggcgaaugcuaga
chr2R_6579	chr2R:13399721..13399762:+	3.3	10 +/- 15%	-	9	9	0	0	yes	uguguggaccgugcgagc	ucgacggucgagacaaa	ucgacggucgagacaaaaacauuuguguggaccgugcgagc
chrX_24917	chrX:17044523..17044615:+	2.7	2 +/- 6%	-	20	19	0	1	yes	acggguugucaaugugggcc	aucccguuggcagccca	aucccguuggcagcccaaaacccuuuccaaaaaaaaacacaaacaaacaaaacaaaaaagaaaccaaaccccacggguugucaaugugggcc
chr2R_8826	chr2R:8228852..8228909:-	2.6	2 +/- 6%	-	7	6	0	1	no	acugugucguggaugaac	cauuuauccggcgcauc	cauuuauccggcgcaucaaagaggugaaucccauucucaacugugucguggaugaac
chrX_23742	chrX:5327401..5327444:+	2.3	2 +/- 6%	-	7	7	0	0	yes	uggguggugggugguggc	uaccgcuuuugucuggc	uggguggugggugguggccaaaugguuaccgcuuuugucuggc
chr3R_17939	chr3R:21046538..21046589:+	2.1	2 +/- 6%	-	46	46	0	0	yes	guuguagguuucgcauuucugau	uaguagcaaaaccuauauuga	uaguagcaaaaccuauauugacaaccucguuguagguuucgcauuucugau
chrX_27185	chrX:18755797..18755848:-	1.7	12 +/- 12%	-	12	12	0	0	yes	cguuccgugacuguaagugcca	gccuuacagcugcgaaacgca	cguuccgugacuguaagugccaaugucuuggccuuacagcugcgaaacgca
chr2L_4317	chr2L:13894120..13894158:-	1.7	12 +/- 12%	-	5	5	0	0	yes	guggugggugguugggcu	ccuacccacucgccgaaa	guggugggugguugggcuguccuacccacucgccgaaa
chr2L_4216	chr2L:12538049..12538138:-	1.5	12 +/- 12%	-	16	10	6	0	yes	auggauuaccuggaucacucgagu	gugagcgguucaagguggucaaaauuga	gugagcgguucaagguggucaaaauugaguccacggagccguuuaaacgaggccguuggaugugcauggauuaccuggaucacucgagu
chr2L_1249	chr2L:8675305..8675382:+	1.5	12 +/- 12%	-	9	9	0	0	yes	agagugaucuauaagccgacgac	aguccgcuugaacuagauccacacuuu	aguccgcuugaacuagauccacacuuuggcgagggaauuuacuugccaaauuauagagugaucuauaagccgacgac
chr2R_10147	chr2R:19495927..19495983:-	1.4	12 +/- 12%	-	229	229	0	0	yes	ccgccgugaccguggccgccu	auggucacccugcgcauggcauuu	ccgccgugaccguggccgccuacaucuacgagauggucacccugcgcauggcauuu
chr2R_9552	chr2R:14067656..14067709:-	1.4	12 +/- 12%	-	14	14	0	0	yes	cacaucgauguuuuuccaccu	guggagaaacaucgauguuuu	guggagaaacaucgauguuuuaaagaacacaacacaucgauguuuuuccaccu
chr4_22355	chr4:886641..886692:-	1.4	12 +/- 12%	-	5	5	0	0	yes	cuuguucgaucggaacugc	agauccugccaucguucaaaaa	cuuguucgaucggaacugccuacugccgcagauccugccaucguucaaaaa
chr3R_19655	chr3R:9069719..9069788:-	1.4	12 +/- 12%	-	10	9	0	1	no	caacggacugccgauucugauc	cggaucggccacccuggacau	caacggacugccgauucugaucuggaucuauggcgguggcuucaugaccggaucggccacccuggacau
chr3R_17959	chr3R:21081536..21081588:+	1.4	12 +/- 12%	-	5	5	0	0	yes	ucuggauucggggacgccu	gcagcccuuggauuuggaaa	gcagcccuuggauuuggaaagucuucaaugacuucuggauucggggacgccu
chr2L_488	chr2L:3067777..3067829:+	1.3	12 +/- 12%	-	31	29	0	2	yes	cuugcagggcuguaggcuuc	uaagucuacagucucugcgauu	cuugcagggcuguaggcuucgguccaaaauuaagucuacagucucugcgauu
chrX_25245	chrX:21005911..21005959:+	1.3	12 +/- 12%	-	16	16	0	0	yes	gauuugcuuggaggcuucgg	gaagcgcucgaaacggcagggucug	gaagcgcucgaaacggcagggucuguucgauuugcuuggaggcuucgg
chr3R_18881	chr3R:3345593..3345648:-	1.2	12 +/- 12%	-	18	18	0	0	yes	acagcgagaagaucaacgguaugga	ugaccauugauccaguucgcaaauc	acagcgagaagaucaacgguauggacacucugaccauugauccaguucgcaaauc
chr3R_15617	chr3R:477422..477461:+	1.2	12 +/- 12%	-	4	4	0	0	yes	cggccaucggugaggguuguc	cagcccucauggccauc	cagcccucauggccaucucggccaucggugaggguuguc
chr2R_6689	chr2R:13734175..13734240:+	1.1	12 +/- 12%	-	42	42	0	0	yes	cguugcgaagcggacgcu	cguuucguuuggggcuug	cguuucguuuggggcuugugauuucaguuucaguuuugaagaucacucguugcgaagcggacgcu
chr3R_20552	chr3R:17101581..17101634:-	1	12 +/- 12%	-	75	73	0	2	no	ucuggacgugaaugugu	cacggacccggaaaauuc	cacggacccggaaaauuccgcugaugugcgugccauucuggacgugaaugugu
chr3R_16735	chr3R:11051548..11051603:+	1	12 +/- 12%	-	4	4	0	0	yes	cagacugagaaauugcgugccu	gcgcccgauuuuuucggcugcc	gcgcccgauuuuuucggcugccgacuuuugacgcagacugagaaauugcgugccu
chr2R_7339	chr2R:18551682..18551760:+	1	12 +/- 12%	-	44	44	0	0	yes	gcaccagcuguggagccu	gcauuugcugcugcugcau	gcauuugcugcugcugcauuccguacugcaccgacuccugccagucggccaaacacaccugcaccagcuguggagccu
chr2L_2295	chr2L:20345969..20346008:+	1	12 +/- 12%	-	11	11	0	0	yes	cuucauggacaaacagacg	cuugggccauggaaca	cuugggccauggaacaaguccuucauggacaaacagacg
chr3R_21054	chr3R:21090608..21090675:-	0.9	4 +/- 7%	-	3	2	0	1	no	acuaaaggagcaccuggcgagaac	ucaaggcagauggcuacguggucaccg	ucaaggcagauggcuacguggucaccgagcacacggagcggcuacuaaaggagcaccuggcgagaac
chr2R_7327	chr2R:18494020..18494058:+	0.8	4 +/- 7%	-	12	3	0	9	no	gccaccgccgucgcuuacu	gcaagcguggcaacggccu	gccaccgccgucgcuuacugcaagcguggcaacggccu
chr2L_2804	chr2L:2371215..2371275:-	0.8	4 +/- 7%	-	16	15	1	0	no	acuggcucuggaucgagagg	agaggaaucagauacccaggca	agaggaaucagauacccaggcacuacgaugguuucgaugcacuggcucuggaucgagagg
chr3R_16105	chr3R:5232275..5232326:+	0.7	4 +/- 7%	-	3	3	0	0	yes	auacacucuucggaccggcgcu	ugcugcaucuggaggauguggcc	ugcugcaucuggaggauguggccaagaauauacacucuucggaccggcgcu
chr3L_12389	chr3L:17526591..17526633:+	0.7	4 +/- 7%	-	12	12	0	0	no	uuccguguuuugcgcugc	agcuuagaacgcgaaagcg	agcuuagaacgcgaaagcgccaaguuccguguuuugcgcugc
chr3R_17005	chr3R:13493887..13493930:+	0.7	4 +/- 7%	-	14225	14225	0	0	yes	ggggauguagcucagauggua	cuauaagagugacauucauga	cuauaagagugacauucaugacggggauguagcucagauggua
chr3R_20670	chr3R:18286912..18286967:-	0.7	4 +/- 7%	-	3	3	0	0	yes	cgcgacaaagugaucaagggcucc	ggccaugauugcccugccgcgca	ggccaugauugcccugccgcgcaaugagcugcgcgacaaagugaucaagggcucc
chrX_26419	chrX:11476210..11476267:-	0.7	4 +/- 7%	-	13	13	0	0	yes	gcgaggugauccucgac	gauggcucaccuucugg	gcgaggugauccucgacuguguggacuuuaauuacauauagauggcucaccuucugg
chr2R_7065	chr2R:16832837..16832898:+	0.7	4 +/- 7%	-	25	21	2	2	no	gaugaagauccugaccgagc	cuccgucuggaucuggcuggu	cuccgucuggaucuggcuggucgcgauuugaccgacuaccugaugaagauccugaccgagc
chr2R_5321	chr2R:4105328..4105396:+	0.6	4 +/- 7%	-	9	8	0	1	no	aucgcgugguguuggccc	ggcggacgcccggcuggac	ggcggacgcccggcuggacaaaauugaaaggacgaacuaugauggcagcaaucgcgugguguuggccc
chr3R_17263	chr3R:16502343..16502409:+	0.5	4 +/- 7%	-	2	2	0	0	yes	aggacccgcuggacucggcgc	gucuggcccaucggcuccauca	gucuggcccaucggcuccaucagcgccaucuucgccaucgggcugaggacccgcuggacucggcgc
chr3L_14313	chr3L:13975542..13975589:-	0.5	4 +/- 7%	-	2	2	0	0	yes	gcagugggagugguugcc	gagcacgcucucgaugaac	gcagugggagugguugccgcagcugcgagagcacgcucucgaugaac
chr3R_20045	chr3R:12024813..12024849:-	0.5	4 +/- 7%	-	2	2	0	0	yes	aagugaucuacggacugc	ugucuguuccugg	aagugaucuacggacugcauggcugucuguuccugg
chr3R_16646	chr3R:9857026..9857094:+	0.5	4 +/- 7%	-	80	80	0	0	no	aagguuuugucgaacuucgauc	uugaguucggcguguaugg	aagguuuugucgaacuucgaucuggagauccggaaggaaaagugugagauugaguucggcguguaugg
chrUextra_23224	chrUextra:19452189..19452254:-	0.3	4 +/- 7%	-	38	38	0	0	yes	ugauggauaguuugaug	uaggauuguuuuuuaug	uaggauuguuuuuuaugauugcauuuguuuuuguuuucagguacaaugugauggauaguuugaug
chr2L_2174	chr2L:19539024..19539063:+	0.2	4 +/- 7%	-	6	5	0	1	no	auugagggucggucgccc	acguggacaucucagcc	auugagggucggucgcccuaucacguggacaucucagcc
chr3R_15809	chr3R:2645569..2645644:+	0.2	4 +/- 7%	-	16053	16048	5	0	yes	ucagucgguagagcauu	uacuugccgauuaccu	uacuugccgauuaccuuuaaacguauucugacgccauccgucugaaugcccggauagcucagucgguagagcauu
chr3R_18150	chr3R:23756141..23756211:+	0.2	4 +/- 7%	-	50	50	0	0	no	acugaaggacaugggcucc	auccuguacaaguug	acugaaggacaugggcuccacucugaacaauggccuuuuggccuucacuuccuggauccuguacaaguug
chrUextra_22950	chrUextra:17648906..17648969:+	0.2	4 +/- 7%	rRNA	4994	4988	0	6	yes	uauguauguaagcguauuaccgg	cggguaguacaacuuac	cggguaguacaacuuacaauugggguuaguacuauaccuuuauguauguaagcguauuaccgg
